# Supplementary material for: Spectrum and Frequency of Germline FANCM Protein-Truncating Variants in 44,803 European Female Breast Cancer Cases
Source: Cancers (Basel). 2023 Jun 23;15(13):3313. doi: 10.3390/cancers15133313 (PMC10340689; doi:10.3390/cancers15133313)
Supplement: Supplementary file 1 [file cancers-15-03313-s001.zip]

Archive with 2 entries (2 files):
- cancers-2378077-supplementary/Suppl_table_S1.pdf
- cancers-2378077-supplementary/Suppl_table_S2.xlsx
