# Supplementary material for: Spectrum and Frequency of Germline FANCM Protein-Truncating Variants in 44,803 European Female Breast Cancer Cases
Source: Cancers (Basel). 2023 Jun 23;15(13):3313. doi: 10.3390/cancers15133313 (PMC10340689; doi:10.3390/cancers15133313)
Supplement: Supplementary file 1 [file cancers-15-03313-s001.zip › cancers-2378077-supplementary/Suppl_table_S2.xlsx]

## Sheet: cleaned
Table S2. List of the 274 breast cancer cases carrying one of the 66 FANCM protein truncating variant (PTV).
BCAC study	Country	PTV	Age at breast cancer diagnosis	ER-status	Breast cancer family history
KCONFAB/AOCS	Australia	c.1972C>T; p.Arg658*	53	Positive	Yes
KCONFAB/AOCS	Australia	c.3747del; p.Ser1250Glnfs*7	73	Positive	Yes
KCONFAB/AOCS	Australia	c.4514del; p.Lys1505Serfs*3	48	Unknown	Yes
KCONFAB/AOCS	Australia	c.5101C>T; p.Gln1701*	42	Unknown	Yes
KCONFAB/AOCS	Australia	c.5269_5270del; p.Gln1757Valfs*10	35	Positive	Yes
KCONFAB/AOCS	Australia	c.5269_5270del; p.Gln1757Valfs*10	53	Negative	Unknown
KCONFAB/AOCS	Australia	c.5791C>T; p.Gly1906Alafs*12	47	Positive	Yes
KCONFAB/AOCS	Australia	c.5791C>T; p.Gly1906Alafs*12	63	Unknown	Yes
MCCS	Australia	c.3475_3476del; p.Leu1159Thrfs*9	61	Negative	Unknown
MCCS	Australia	c.4401del; p.Ser1468Valfs*14	56	Positive	Unknown
MCCS	Australia	c.5791C>T; p.Gly1906Alafs*12	53	Positive	Unknown
MCCS	Australia	c.5791C>T; p.Gly1906Alafs*12	65	Unknown	Unknown
MCCS	Australia	c.5923_5926del; p.Phe1975Ilefs*2	72	Negative	Unknown
HMBCS	Belarus	c.1972C>T; p.Arg658*	49	Unknown	No
HMBCS	Belarus	c.2858_2861delinsGA; p.Lys953Argfs*5	33	Unknown	No
OFBCR	Canada	c.269del; p.Pro90Glnfs*58	60	Unknown	Yes
CGPS	Denmark	c.1491dup; p.Gln498Thrfs*7	64	Positive	Unknown
CGPS	Denmark	c.1972C>T; p.Arg658*	77	Positive	No
CGPS	Denmark	c.2524C>T; p.Gln842*	59	Negative	No
CGPS	Denmark	c.5101C>T; p.Gln1701*	51	Unknown	No
CGPS	Denmark	c.5101C>T; p.Gln1701*	38	Unknown	No
CGPS	Denmark	c.5101C>T; p.Gln1701*	39	Positive	No
CGPS	Denmark	c.5101C>T; p.Gln1701*	73	Positive	No
CGPS	Denmark	c.5101C>T; p.Gln1701*	84	Negative	Unknown
CGPS	Denmark	c.5101C>T; p.Gln1701*	77	Positive	No
CGPS	Denmark	c.5791C>T; p.Gly1906Alafs*12	39	Positive	Yes
CGPS	Denmark	c.5791C>T; p.Gly1906Alafs*12	53	Positive	No
CGPS	Denmark	c.766C>T; p.Gln256*	72	Positive	No
KBCP	Finland	c.1491dup; p.Gln498Thrfs*7	64	Positive	Yes
KBCP	Finland	c.5101C>T; p.Gln1701*	68	Positive	No
KBCP	Finland	c.5101C>T; p.Gln1701*	71	Positive	No
KBCP	Finland	c.5101C>T; p.Gln1701*	56	Negative	No
KBCP	Finland	c.5101C>T; p.Gln1701*	54	Positive	No
KBCP	Finland	c.5101C>T; p.Gln1701*	72	Positive	No
KBCP	Finland	c.5101C>T; p.Gln1701*	58	Positive	No
KBCP	Finland	c.5101C>T; p.Gln1701*	50	Positive	Yes
KBCP	Finland	c.5101C>T; p.Gln1701*	36	Positive	Yes
KBCP	Finland	c.5101C>T; p.Gln1701*	45	Positive	No
KBCP	Finland	c.5101C>T; p.Gln1701*	83	Positive	No
KBCP	Finland	c.5791C>T; p.Gly1906Alafs*12	38	Unknown	No
KBCP	Finland	c.5791C>T; p.Gly1906Alafs*12	43	Unknown	No
KBCP	Finland	c.5791C>T; p.Gly1906Alafs*12	81	Positive	No
CECILE	France	c.1941del; p.Tyr647*	46	Positive	No
CECILE	France	c.5791C>T; p.Gly1906Alafs*12	49	Positive	No
BBCC	Germany	c.5101C>T; p.Gln1701*	61	Positive	No
BBCC	Germany	c.5101C>T; p.Gln1701*	69	Positive	No
BSUCH	Germany	c.5791C>T; p.Gly1906Alafs*12	50	Positive	No
GC-HBOC	Germany	c.1333del; p.Tyr445Ilefs*6	40	Unknown	Yes
GC-HBOC	Germany	c.3152T>A; p.Leu1051*	44	Positive	Yes
GC-HBOC	Germany	c.3223del; p.Ser1075Leufs*20	61	Negative	Yes
GC-HBOC	Germany	c.3288dup; p.Asn1097*	64	Positive	Yes
GC-HBOC	Germany	c.4270C>T; p.Arg1424*	47	Negative	Yes
GC-HBOC	Germany	c.4284_4285del; p.Arg1429Serfs*10	38	Negative	Yes
GC-HBOC	Germany	c.4285A>T; p.Arg1429*	43	Unknown	Yes
GC-HBOC	Germany	c.5053G>T; p.Glu1685*	44	Positive	Yes
GC-HBOC	Germany	c.5101C>T; p.Gln1701*	43	Unknown	Yes
GC-HBOC	Germany	c.5101C>T; p.Gln1701*	69	Positive	No
GC-HBOC	Germany	c.5101C>T; p.Gln1701*	24	Negative	No
GC-HBOC	Germany	c.5101C>T; p.Gln1701*	47	Positive	Yes
GC-HBOC	Germany	c.5101C>T; p.Gln1701*	50	Unknown	Yes
GC-HBOC	Germany	c.5101C>T; p.Gln1701*	46	Unknown	Yes
GC-HBOC	Germany	c.5101C>T; p.Gln1701*	29	Positive	No
GC-HBOC	Germany	c.5101C>T; p.Gln1701*	48	Positive	Yes
GC-HBOC	Germany	c.5749_5750del; p.Ser1917Leufs*2	47	Negative	Yes
GC-HBOC	Germany	c.5791C>T; p.Gly1906Alafs*12	46	Negative	Yes
GC-HBOC	Germany	c.5791C>T; p.Gly1906Alafs*12	37	Unknown	No
GC-HBOC	Germany	c.995del; p.Tyr332Phefs*3	46	Negative	Yes
GENICA	Germany	c.1394del; p.Asn465Metfs*16	26	Negative	Yes
GENICA	Germany	c.1491dup; p.Gln498Thrfs*7	69	Positive	No
GENICA	Germany	c.1972C>T; p.Arg658*	73	Positive	No
GENICA	Germany	c.5101C>T; p.Gln1701*	72	Positive	No
GENICA	Germany	c.5101C>T; p.Gln1701*	59	Positive	No
GENICA	Germany	c.5791C>T; p.Gly1906Alafs*12	57	Positive	No
GENICA	Germany	c.5791C>T; p.Gly1906Alafs*12	23	Negative	No
GENICA	Germany	c.5791C>T; p.Gly1906Alafs*12	64	Negative	No
GENICA	Germany	c.5791C>T; p.Gly1906Alafs*12	69	Negative	Yes
GESBC	Germany	c.1249G>T; p.Glu417*	45	Negative	No
GESBC	Germany	c.1717C>T; p.Arg573*	28	Negative	No
GESBC	Germany	c.5101C>T; p.Gln1701*	49	Positive	No
GESBC	Germany	c.5791C>T; p.Gly1906Alafs*12	38	Positive	No
HABCS	Germany	c.5101C>T; p.Gln1701*	47	Positive	Unknown
MARIE	Germany	c.1142C>A; p.Ser381*	61	Negative	No
MARIE	Germany	c.1492C>T; p.Gln498*	60	Positive	No
MARIE	Germany	c.1972C>T; p.Arg658*	59	Positive	No
MARIE	Germany	c.2352T>A; p.Tyr784*	64	Positive	Yes
MARIE	Germany	c.5101C>T; p.Gln1701*	62	Positive	No
MARIE	Germany	c.5101C>T; p.Gln1701*	63	Positive	No
MARIE	Germany	c.5101C>T; p.Gln1701*	62	Positive	No
MARIE	Germany	c.5101C>T; p.Gln1701*	60	Negative	No
MARIE	Germany	c.551dup; p.Arg185Glufs*13	69	Positive	No
MARIE	Germany	c.5791C>T; p.Gly1906Alafs*12	65	Positive	No
SKKDKFZS	Germany	c.5101C>T; p.Gln1701*	55	Positive	Unknown
SKKDKFZS	Germany	c.5101C>T; p.Gln1701*	66	Negative	Unknown
SKKDKFZS	Germany	c.5791C>T; p.Gly1906Alafs*12	66	Negative	Unknown
SKKDKFZS	Germany	c.5864_5867del; p.Lys1955Metfs*10	56	Positive	Unknown
BIGGS	Ireland	c.2578G>T; p.Glu860*	32	Unknown	Unknown
BIGGS	Ireland	c.5101C>T; p.Gln1701*	34	Negative	Unknown
MBCSG	Italy	c.4684A>T; p.Arg1562*	47	Unknown	Unknown
MBCSG	Italy	c.5713dup; p.Thr1905Asnfs*9	43	Negative	Yes
MBCSG	Italy	c.5791C>T; p.Gly1906Alafs*12	38	Unknown	No
MBCSG	Italy	c.5791C>T; p.Gly1906Alafs*12	35	Unknown	Unknown
MBCSG	Italy	c.5791C>T; p.Gly1906Alafs*12	34	Unknown	Unknown
MBCSG	Italy	c.5791C>T; p.Gly1906Alafs*12	40	Positive	Yes
ABCS	Netherlands	c.1492C>T; p.Gln498*	42	Positive	No
ABCS	Netherlands	c.1492C>T; p.Gln498*	47	Unknown	No
ABCS	Netherlands	c.5101C>T; p.Gln1701*	47	Unknown	No
ABCS	Netherlands	c.5101C>T; p.Gln1701*	49	Unknown	No
ABCS	Netherlands	c.5101C>T; p.Gln1701*	46	Positive	Yes
ABCS	Netherlands	c.551dup; p.Arg185Glufs*13	33	Positive	Unknown
ABCS	Netherlands	c.5791C>T; p.Gly1906Alafs*12	36	Positive	No
ABCS	Netherlands	c.5791C>T; p.Gly1906Alafs*12	42	Positive	No
ABCS	Netherlands	c.5791C>T; p.Gly1906Alafs*12	46	Positive	Unknown
ABCS-F	Netherlands	c.3061del; p.Leu1021Phefs*23	41	Unknown	Unknown
ABCS-F	Netherlands	c.5101C>T; p.Gln1701*	55	Unknown	Unknown
HEBON	Netherlands	c.1724del; p.Gly575Valfs*11	59	Unknown	Yes
HEBON	Netherlands	c.1972C>T; p.Arg658*	48	Positive	Yes
HEBON	Netherlands	c.5101C>T; p.Gln1701*	42	Positive	Yes
HEBON	Netherlands	c.5101C>T; p.Gln1701*	51	Unknown	Yes
HEBON	Netherlands	c.5101C>T; p.Gln1701*	48	Positive	Yes
HEBON	Netherlands	c.5101C>T; p.Gln1701*	34	Unknown	No
HEBON	Netherlands	c.5101C>T; p.Gln1701*	45	Unknown	Yes
HEBON	Netherlands	c.5199_5200del; p.Gln1733Hisfs*21	52	Positive	Yes
HEBON	Netherlands	c.5791C>T; p.Gly1906Alafs*12	56	Positive	Yes
HEBON	Netherlands	c.5791C>T; p.Gly1906Alafs*12	52	Positive	Yes
HEBON	Netherlands	c.5791C>T; p.Gly1906Alafs*12	49	Positive	Yes
HEBON	Netherlands	c.5791C>T; p.Gly1906Alafs*12	30	Unknown	Yes
RBCS	Netherlands	c.1717C>T; p.Arg573*	39	Positive	Unknown
RBCS	Netherlands	c.1972C>T; p.Arg658*	29	Unknown	No
RBCS	Netherlands	c.5101C>T; p.Gln1701*	41	Unknown	No
RBCS	Netherlands	c.5101C>T; p.Gln1701*	47	Positive	No
RBCS	Netherlands	c.5101C>T; p.Gln1701*	45	Positive	Unknown
RBCS	Netherlands	c.5101C>T; p.Gln1701*	58	Positive	Yes
RBCS	Netherlands	c.5393C>G; p.Ser1798*	44	Negative	Yes
NBCS	Norway	c.5101C>T; p.Gln1701*	50	Positive	Unknown
NBCS	Norway	c.5101C>T; p.Gln1701*	91	Positive	Unknown
NBCS	Norway	c.5713del; p.Thr1905Glnfs*18	50	Unknown	Unknown
PBCS	Poland	c.1491dup; p.Gln498Thrfs*7	68	Negative	No
PBCS	Poland	c.1972C>T; p.Arg658*	50	Positive	No
PBCS	Poland	c.1972C>T; p.Arg658*	42	Negative	No
PBCS	Poland	c.1972C>T; p.Arg658*	44	Unknown	No
PBCS	Poland	c.499G>T; p.Glu167*	53	Unknown	Yes
PBCS	Poland	c.5101C>T; p.Gln1701*	40	Unknown	No
PBCS	Poland	c.5101C>T; p.Gln1701*	70	Positive	No
SZBCS	Poland	c.1972C>T; p.Arg658*	80	Negative	No
HUBCS	Russia	c.5791C>T; p.Gly1906Alafs*12	61	Negative	No
BREOGAN	Spain	c.2320G>T; p.Glu774*	46	Negative	No
BREOGAN	Spain	c.2586_2589del; p.Lys863Ilefs*12	32	Positive	No
BREOGAN	Spain	c.3088C>T; p.Arg1030*	45	Unknown	No
KARBAC	Sweden	c.2525_2528del; p.Gln842Leufs*11	63	Negative	Yes
KARBAC	Sweden	c.5101C>T; p.Gln1701*	50	Positive	Yes
KARBAC	Sweden	c.5101C>T; p.Gln1701*	66	Positive	No
KARBAC	Sweden	c.5791C>T; p.Gly1906Alafs*12	83	Positive	Yes
KARMA	Sweden	c.1491dup; p.Gln498Thrfs*7	72	Positive	No
KARMA	Sweden	c.28C>T; p.Gln10*	30	Unknown	No
KARMA	Sweden	c.4025_4026del; p.Ser1342*	45	Unknown	Yes
KARMA	Sweden	c.4609G>T; p.Glu1537*	69	Positive	No
KARMA	Sweden	c.5101C>T; p.Gln1701*	52	Positive	Yes
KARMA	Sweden	c.5101C>T; p.Gln1701*	50	Unknown	No
KARMA	Sweden	c.5101C>T; p.Gln1701*	65	Positive	Yes
KARMA	Sweden	c.5101C>T; p.Gln1701*	50	Positive	Unknown
KARMA	Sweden	c.5101C>T; p.Gln1701*	36	Unknown	No
KARMA	Sweden	c.5101C>T; p.Gln1701*	57	Negative	No
KARMA	Sweden	c.5101C>T; p.Gln1701*	50	Unknown	No
KARMA	Sweden	c.5101C>T; p.Gln1701*	63	Positive	No
KARMA	Sweden	c.5101C>T; p.Gln1701*	54	Unknown	No
KARMA	Sweden	c.5101C>T; p.Gln1701*	62	Positive	Yes
KARMA	Sweden	c.5101C>T; p.Gln1701*	54	Unknown	No
KARMA	Sweden	c.5101C>T; p.Gln1701*	52	Negative	Unknown
KARMA	Sweden	c.5101C>T; p.Gln1701*	57	Unknown	No
KARMA	Sweden	c.5101C>T; p.Gln1701*	48	Unknown	No
KARMA	Sweden	c.5101C>T; p.Gln1701*	38	Unknown	Yes
KARMA	Sweden	c.5101C>T; p.Gln1701*	49	Unknown	No
KARMA	Sweden	c.5101C>T; p.Gln1701*	44	Unknown	No
KARMA	Sweden	c.5101C>T; p.Gln1701*	66	Negative	No
KARMA	Sweden	c.5101C>T; p.Gln1701*	67	Positive	Unknown
KARMA	Sweden	c.5101C>T; p.Gln1701*	56	Unknown	No
KARMA	Sweden	c.5101C>T; p.Gln1701*	73	Positive	Yes
KARMA	Sweden	c.5101C>T; p.Gln1701*	58	Negative	No
KARMA	Sweden	c.5101C>T; p.Gln1701*	57	Positive	Yes
KARMA	Sweden	c.5662C>T; p.Gln1888*	37	Unknown	No
KARMA	Sweden	c.5791C>T; p.Gly1906Alafs*12	60	Positive	Yes
KARMA	Sweden	c.5791C>T; p.Gly1906Alafs*12	37	Unknown	No
KARMA	Sweden	c.5791C>T; p.Gly1906Alafs*12	44	Unknown	Yes
KARMA	Sweden	c.5791C>T; p.Gly1906Alafs*12	52	Positive	No
KARMA	Sweden	c.5791C>T; p.Gly1906Alafs*12	51	Positive	Yes
KARMA	Sweden	c.5791C>T; p.Gly1906Alafs*12	58	Unknown	No
KARMA	Sweden	c.5791C>T; p.Gly1906Alafs*12	53	Unknown	No
KARMA	Sweden	c.5791C>T; p.Gly1906Alafs*12	50	Positive	No
KARMA	Sweden	c.5791C>T; p.Gly1906Alafs*12	84	Positive	No
SASBAC	Sweden	c.5101C>T; p.Gln1701*	69	Unknown	Unknown
SASBAC	Sweden	c.5101C>T; p.Gln1701*	51	Unknown	Yes
SASBAC	Sweden	c.5101C>T; p.Gln1701*	69	Positive	Unknown
SASBAC	Sweden	c.5101C>T; p.Gln1701*	72	Positive	Unknown
SASBAC	Sweden	c.5101C>T; p.Gln1701*	66	Positive	Unknown
SASBAC	Sweden	c.5101C>T; p.Gln1701*	58	Unknown	Unknown
SASBAC	Sweden	c.5101C>T; p.Gln1701*	56	Positive	Unknown
SASBAC	Sweden	c.5101C>T; p.Gln1701*	69	Unknown	Unknown
SASBAC	Sweden	c.5101C>T; p.Gln1701*	70	Positive	Unknown
SASBAC	Sweden	c.5101C>T; p.Gln1701*	66	Positive	Unknown
SASBAC	Sweden	c.5101C>T; p.Gln1701*	69	Positive	Yes
SASBAC	Sweden	c.5101C>T; p.Gln1701*	74	Unknown	Yes
SASBAC	Sweden	c.5791C>T; p.Gly1906Alafs*12	63	Positive	Yes
SASBAC	Sweden	c.5791C>T; p.Gly1906Alafs*12	61	Positive	Unknown
FHRISK	UK	c.5380del; p.Ser1794Profs*9	69	Positive	Yes
PROCAS	UK	c.1362_1363insCAAAGTTAAA; p.Glu455Glnfs*3	42	Unknown	No
PROCAS	UK	c.5101C>T; p.Gln1701*	58	Unknown	Yes
PROCAS	UK	c.5791C>T; p.Gly1906Alafs*12	Unknown	Unknown	No
PROCAS	UK	c.5791C>T; p.Gly1906Alafs*12	70	Positive	No
SEARCH	UK	c.1196C>G; p.Ser399*	54	Positive	No
SEARCH	UK	c.1196C>G; p.Ser399*	39	Positive	Unknown
SEARCH	UK	c.1362_1363insCAAAGTTAAA; p.Glu455Glnfs*3	60	Positive	No
SEARCH	UK	c.1456C>T; p.Arg486*	40	Positive	Yes
SEARCH	UK	c.1690C>T; p.Gln564*	60	Negative	No
SEARCH	UK	c.1777C>T; p.Arg593*	67	Unknown	No
SEARCH	UK	c.1972C>T; p.Arg658*	69	Positive	No
SEARCH	UK	c.1972C>T; p.Arg658*	69	Negative	No
SEARCH	UK	c.1972C>T; p.Arg658*	51	Unknown	No
SEARCH	UK	c.2050G>T; p.Glu684*	52	Positive	Yes
SEARCH	UK	c.3589del; p.Asp1197Metfs*18	53	Negative	Yes
SEARCH	UK	c.4194T>G; p.Tyr1398*	45	Positive	No
SEARCH	UK	c.4194T>G; p.Tyr1398*	54	Negative	No
SEARCH	UK	c.4194T>G; p.Tyr1398*	49	Unknown	No
SEARCH	UK	c.4285del; p.Arg1429Glufs*7	64	Positive	No
SEARCH	UK	c.4504_4505del; p.His1503Leufs*6	50	Positive	No
SEARCH	UK	c.5101C>T; p.Gln1701*	45	Unknown	No
SEARCH	UK	c.5101C>T; p.Gln1701*	67	Positive	No
SEARCH	UK	c.5101C>T; p.Gln1701*	63	Unknown	No
SEARCH	UK	c.5101C>T; p.Gln1701*	37	Positive	No
SEARCH	UK	c.5101C>T; p.Gln1701*	52	Positive	No
SEARCH	UK	c.5101C>T; p.Gln1701*	68	Unknown	No
SEARCH	UK	c.5101C>T; p.Gln1701*	59	Unknown	Unknown
SEARCH	UK	c.5101C>T; p.Gln1701*	48	Unknown	No
SEARCH	UK	c.5101C>T; p.Gln1701*	48	Unknown	No
SEARCH	UK	c.5101C>T; p.Gln1701*	53	Unknown	No
SEARCH	UK	c.5101C>T; p.Gln1701*	51	Unknown	Yes
SEARCH	UK	c.5791C>T; p.Gly1906Alafs*12	69	Positive	Yes
SEARCH	UK	c.5791C>T; p.Gly1906Alafs*12	47	Positive	No
SEARCH	UK	c.5791C>T; p.Gly1906Alafs*12	60	Unknown	No
SEARCH	UK	c.5791C>T; p.Gly1906Alafs*12	62	Unknown	No
SEARCH	UK	c.5791C>T; p.Gly1906Alafs*12	60	Unknown	No
SEARCH	UK	c.5791C>T; p.Gly1906Alafs*12	58	Unknown	No
SEARCH	UK	c.5791C>T; p.Gly1906Alafs*12	50	Positive	Yes
SEARCH	UK	c.5791C>T; p.Gly1906Alafs*12	46	Positive	No
SEARCH	UK	c.5791C>T; p.Gly1906Alafs*12	50	Negative	Yes
SEARCH	UK	c.5791C>T; p.Gly1906Alafs*12	55	Positive	No
SEARCH	UK	c.5791C>T; p.Gly1906Alafs*12	64	Positive	No
SEARCH	UK	c.5791C>T; p.Gly1906Alafs*12	64	Positive	No
SEARCH	UK	c.5791C>T; p.Gly1906Alafs*12	60	Negative	No
SEARCH	UK	c.5791C>T; p.Gly1906Alafs*12	54	Positive	Yes
SEARCH	UK	c.5791C>T; p.Gly1906Alafs*12	59	Negative	No
SEARCH	UK	c.5791C>T; p.Gly1906Alafs*12	56	Positive	No
SEARCH	UK	c.5791C>T; p.Gly1906Alafs*12	52	Unknown	No
SEARCH	UK	c.5791C>T; p.Gly1906Alafs*12	61	Positive	No
SEARCH	UK	c.5791C>T; p.Gly1906Alafs*12	47	Positive	No
SEARCH	UK	c.5791C>T; p.Gly1906Alafs*12	41	Unknown	No
PLCO	USA	c.1384_1385delinsT; p.Lys462Cysfs*19	61	Positive	No
PLCO	USA	c.1491dup; p.Gln498Thrfs*7	72	Positive	Yes
PLCO	USA	c.1972C>T; p.Arg658*	71	Negative	No
PLCO	USA	c.1972C>T; p.Arg658*	76	Negative	No
PLCO	USA	c.4501C>T; p.Gln1501*	64	Positive	No
PLCO	USA	c.5101C>T; p.Gln1701*	69	Negative	No
PLCO	USA	c.5101C>T; p.Gln1701*	70	Unknown	No
PLCO	USA	c.5101C>T; p.Gln1701*	68	Unknown	Yes
PLCO	USA	c.5791C>T; p.Gly1906Alafs*12	62	Negative	Unknown
PLCO	USA	c.5791C>T; p.Gly1906Alafs*12	72	Negative	No
UBCS	USA	c.1724del; p.Gly575Valfs*11	53	Positive	No
UBCS	USA	c.1866C>A; p.Tyr622*	42	Positive	Yes
UBCS	USA	c.1969C>T; p.Gln657*	38	Positive	No
UBCS	USA	c.1972C>T; p.Arg658*	60	Unknown	Yes
UBCS	USA	c.4003_4004insG; p.Lys1335Argfs*9	53	Unknown	No
UBCS	USA	c.5101C>T; p.Gln1701*	44	Unknown	No
UBCS	USA	c.5101C>T; p.Gln1701*	61	Negative	No
UBCS	USA	c.5791C>T; p.Gly1906Alafs*12	60	Unknown	Yes
UBCS	USA	c.5791C>T; p.Gly1906Alafs*12	46	Positive	Yes
BCAC, Breast Cancer Association Consortium; PTV, protein truncating variant; ER, estrogen receptor.
